# Supplementary material for: Prevalence and Diagnosis of Obstructive Sleep Apnea in Atrial Fibrillation Patients: A Systematic Review
Source: J Clin Med. 2025 Aug 12;14(16):5708. doi: 10.3390/jcm14165708 (PMC12386619; doi:10.3390/jcm14165708)
Supplement: Supplementary file 1 [file jcm-14-05708-s001.zip]

Archive with 2 entries (2 files):
- jcm-3739500-supplementary Table S1.pdf
- jcm-3739500-supplementary Table S2.pdf
